# Supplementary material for: Proteomic Analysis of Morphologically Changed Tissues after Prolonged Dexamethasone Treatment
Source: Int J Mol Sci. 2019 Jun 26;20(13):3122. doi: 10.3390/ijms20133122 (PMC6650964; doi:10.3390/ijms20133122)
Supplement: Supplementary file 1 [file ijms-20-03122-s001.zip]

Archive with 5 entries (5 files):
- FigureS1.jpg
- Table S2 - Gene name and Full name.xls
- TableS1.pdf
- Table S 4..pdf
- Table S3 .pdf
