# Supplementary material for: Proteomic Analysis of Morphologically Changed Tissues after Prolonged Dexamethasone Treatment
Source: Int J Mol Sci. 2019 Jun 26;20(13):3122. doi: 10.3390/ijms20133122 (PMC6650964; doi:10.3390/ijms20133122)
Supplement: Supplementary file 1 [file ijms-20-03122-s001.zip › Table S2 - Gene name and Full name.xls]

## Sheet: Brain and heart
Gene Name	Protein name
Acot1	acyl-CoA thioesterase 1
ACOT7	acyl-CoA thioesterase 7
Aldh1a7	aldehyde dehydrogenase family 1, subfamily A7
AP2A2	adaptor related protein complex 2 subunit alpha 2
AP2M1	adaptor related protein complex 2 subunit mu 1
ATP2B2	ATPase plasma membrane Ca2+ transporting 2
ATP5PF	ATP synthase peripheral stalk subunit F6
ATP6V0A1	ATPase H+ transporting V0 subunit a1
CEP83	centrosomal protein 83
CES1	carboxylesterase 1
CHDH	choline dehydrogenase
CLTRN	collectrin, amino acid transport regulator
CPS1	carbamoyl-phosphate synthase 1
CSNK2A1	casein kinase 2 alpha 1
CTSC	cathepsin C
Cyp2d1/Cyp2d5	cytochrome P450, family 2, subfamily d, polypeptide 1
DBI	diazepam binding inhibitor, acyl-CoA binding protein
ECHDC3	enoyl-CoA hydratase domain containing 3
EIF2D	eukaryotic translation initiation factor 2D
EPHX1	epoxide hydrolase 1
GSTZ1	glutathione S-transferase zeta 1
HEATR6	HEAT repeat containing 6
IDH1	isocitrate dehydrogenase (NADP(+)) 1, cytosolic
MPC2	mitochondrial pyruvate carrier 2
Mug1 (includes others)	murinoglobulin 1
MYL2	myosin light chain 2
NENF	neudesin neurotrophic factor
PAFAH1B2	platelet activating factor acetylhydrolase 1b catalytic subunit 2
PDIA6	protein disulfide isomerase family A member 6
PNP	purine nucleoside phosphorylase
PYGL	glycogen phosphorylase L
RAB7A	RAB7A, member RAS oncogene family
RALA	RAS like proto-oncogene A
RNLS	renalase, FAD dependent amine oxidase
RPS2	ribosomal protein S2
RPS16	ribosomal protein S16
STAMBP	STAM binding protein
STIP1	stress induced phosphoprotein 1
STX1A	syntaxin 1A
SYN2	synapsin II
Wasl	Wiskott-Aldrich syndrome-like (human)

## Sheet: Brain and Liver
Gene Name	Protein name
Acot1	acyl-CoA thioesterase 1
AKR1A1	aldo-keto reductase family 1 member A1
AKR1B1	aldo-keto reductase family 1 member B
BCKDHA	branched chain keto acid dehydrogenase E1, alpha polypeptide
CA1	carbonic anhydrase 1
COX5B	cytochrome c oxidase subunit 5B
CPS1	carbamoyl-phosphate synthase 1
Cyp2d1/Cyp2d5	cytochrome P450, family 2, subfamily d, polypeptide 1
GAPDH	Glyceraldehyde-3-phosphate dehydrogenase
GCSH	glycine cleavage system protein H
GDI1	GDP dissociation inhibitor 1
GSTZ1	glutathione S-transferase zeta 1
HADH	hydroxyacyl-CoA dehydrogenase
HMGCS1	3-hydroxy-3-methylglutaryl-CoA synthase 1
KHK	ketohexokinase
LDHB	lactate dehydrogenase B
LRRC8C	leucine rich repeat containing 8 VRAC subunit C
LYPLA1	lysophospholipase I
Mug1 (includes others)	murinoglobulin 1
MYH6	Myosin-6
MYL2	myosin light chain 2
PHYHIPL	phytanoyl-CoA 2-hydroxylase interacting protein like
PYGL	glycogen phosphorylase L
RIPOR2	RHO family interacting cell polarization regulator 2
RPS16	ribosomal protein S16
SLC25A4	solute carrier family 25 member 4
SLC25A5	solute carrier family 25 member 5
SUOX	sulfite oxidase
Tpm2	tropomyosin 2, beta
VPS45	vacuolar protein sorting 45 homolog

## Sheet: Brain and Muscle
Gene Name	Protein name
ATP5F1B	ATP synthase F1 subunit beta
CHDH	choline dehydrogenase
HPX	hemopexin
MGST1	microsomal glutathione S-transferase 1
PRDX6	peroxiredoxin 6
RIPOR2	RHO family interacting cell polarization regulator 2

## Sheet: Brain and kidney
Gene Name	Protein name
ATP5PF	ATP synthase peripheral stalk subunit F6
CAPZB	capping actin protein of muscle Z-line subunit beta
CORO6	coronin 6
COTL1	coactosin like F-actin binding protein 1
CSRP1	cysteine and glycine rich protein 1
GAPDHS	glyceraldehyde-3-phosphate dehydrogenase, spermatogenic
GRN	granulin precursor
MCCC1	methylcrotonoyl-CoA carboxylase 1
MPC2	mitochondrial pyruvate carrier 2
MYH6	myosin heavy chain 6
NCALD	neurocalcin delta
RAB3A	RAB3A, member RAS oncogene family
RAB3C	RAB3C, member RAS oncogene family
SCARB1	scavenger receptor class B member 1
UCMA	upper zone of growth plate and cartilage matrix associated

## Sheet: Heart and muscle
Gene Name	Protein name
CHDH	choline dehydrogenase
EZR	ezrin
NDUFA10	NADH:ubiquinone oxidoreductase subunit A10
RPSA	ribosomal protein SA

## Sheet: Heart and liver
Gene Name	Protein name
Acot1	acyl-CoA thioesterase 1
ACOX1	acyl-CoA oxidase 1
Akr1c14	aldo-keto reductase family 1, member C14
ALDOB	aldolase, fructose-bisphosphate B
AMACR	alpha-methylacyl-CoA racemase
ASS1	argininosuccinate synthase 1
ATP5PO	ATP synthase peripheral stalk subunit OSCP
BAAT	bile acid-CoA:amino acid N-acyltransferase
BHMT2	betaine--homocysteine S-methyltransferase 2
BIN1	bridging integrator 1
Ces1e	carboxylesterase 1E
CPS1	carbamoyl-phosphate synthase 1
CSRP3	cysteine and glycine rich protein 3
Cyp2d1/Cyp2d5	cytochrome P450, family 2, subfamily d, polypeptide 1
EEF1A2	eukaryotic translation elongation factor 1 alpha 2
FABP1	fatty acid binding protein 1
FABP3	fatty acid binding protein 3
FBP1	fructose-bisphosphatase 1
FHL2	four and a half LIM domains 2
Gnmt/LOC100911564	glycine N-methyltransferase
GPD1	glycerol-3-phosphate dehydrogenase 1
Gsta1	glutathione S-transferase alpha 1
GSTA3	glutathione S-transferase alpha 3
GSTM2	Glutathione S-transferase Mu 2
GSTZ1	glutathione S-transferase zeta 1
HMGCS2	3-hydroxy-3-methylglutaryl-CoA synthase 2
HSPA5	heat shock protein family A (Hsp70) member 5
MAT1A	methionine adenosyltransferase 1A
Mug1 (includes others)	murinoglobulin 1
MYL2	myosin light chain 2
NDUFA9	NADH:ubiquinone oxidoreductase subunit A9
PYGL	glycogen phosphorylase L
RPS16	ribosomal protein S16
Sult1a1	sulfotransferase family 1A, phenol-preferring, member 1
TKFC	triokinase and FMN cyclase
UGT2B15	UDP glucuronosyltransferase family 2 member B15
UPB1	beta-ureidopropionase 1

## Sheet: Heart and kidney
Gene Name	Protein name
ALDH1B1	aldehyde dehydrogenase 1 family member B1
ATP5PF	ATP synthase peripheral stalk subunit F6
BGN	biglycan
CDKL3	cyclin dependent kinase like 3
FABP1	fatty acid binding protein 1
GSTM1	glutathione S-transferase mu 1
GSTM2	glutathione S-transferase mu 2
Hsd3b4 (includes others)	hydroxy-delta-5-steroid dehydrogenase, 3 beta- and steroid delta-isomerase 4
MPC2	mitochondrial pyruvate carrier 2
THNSL2	threonine synthase like 2
TXNRD1	thioredoxin reductase 1
Vamp1	vesicle-associated membrane protein 1

## Sheet: Kidney and liver
Gene Name	Protein name
AHSG	alpha 2-HS glycoprotein
FABP1	fatty acid binding protein 1
GSTM2	glutathione S-transferase mu 2
PDHB	pyruvate dehydrogenase E1 beta subunit
PKM	pyruvate kinase M1/2
Tpm3	tropomyosin 3
GAPDHS	glyceraldehyde-3-phosphate dehydrogenase, spermatogenic
MYH6	myosin heavy chain 6

## Sheet: Liver and muscle
Gene Name	Protein name
ABHD17B	abhydrolase domain containing 17B
ACD	ACD, shelterin complex subunit and telomerase recruitment factor
ACTN1	actinin alpha 1
CS	citrate synthase
IDH3A	isocitrate dehydrogenase 3 (NAD(+)) alpha
KRT24	keratin 24
PC	pyruvate carboxylase
RIPOR2	RHO family interacting cell polarization regulator 2
